# Supplementary material for: Molecular cloning using polymerase chain reaction, an educational guide for cellular engineering
Source: J Biol Eng. 2015 Jan 19;9:2. doi: 10.1186/1754-1611-9-2 (PMC4350901; doi:10.1186/1754-1611-9-2)
Supplement: Supplementary file 1 — Additional file 1: Ligation calculator. To calculate the amounts of the vector and insert fragments for a ligation reaction, you need to provide the size of the vector and insert (in base pairs), the molar ration of insert/vector (normally 3 to 5), vector amount (normally 50 to 100 ng), and vector and insert fragment concentrations (ng/μl). The computational basis of this ligation calculator is mentioned in the lower box. (XLSX 50 KB) [file 13036_2014_161_MOESM1_ESM.xlsx]

## Sheet: Sheet1
			µl	Control	Test
vector size (base pair)	5000		vector	2.2	2.2
insert size (base pair)	1000		insert	0	4
insert/vector molar ratio (3 to 5)	3		T4 Ligase Buffer	2	2
vector amount (ng) (50 to 100 is ok)	100		H20	14.8	10.8
vector concentration (ng/µl)	45		Ligase	1	1
insert concentration (ng/µl)	15		Total	20	20
ng of insert	60
